# Supplementary material for: The effect of breed-specific dog legislation on hospital treated dog bites in Odense, Denmark—A time series intervention study
Source: PLoS One. 2018 Dec 26;13(12):e0208393. doi: 10.1371/journal.pone.0208393 (PMC6306151; doi:10.1371/journal.pone.0208393)
Supplement: S1 Dataset — (XLSX) [file pone.0208393.s002.xlsx]

## Sheet: S1 Dataset
year	season	group	n	post	time	time_c	time_post	ln_n	timecpost
2002	1	private	87	0	1	-16	0	4.46591	0
2002	2	private	103	0	2	-15	0	4.63473	0
2003	1	private	85	0	3	-14	0	4.44265	0
2003	2	private	90	0	4	-13	0	4.49981	0
2004	1	private	62	0	5	-12	0	4.12713	0
2004	2	private	90	0	6	-11	0	4.49981	0
2005	1	private	68	0	7	-10	0	4.21951	0
2005	2	private	71	0	8	-9	0	4.26268	0
2006	1	private	58	0	9	-8	0	4.06044	0
2006	2	private	74	0	10	-7	0	4.30406	0
2007	1	private	72	0	11	-6	0	4.27667	0
2007	2	private	66	0	12	-5	0	4.18966	0
2008	1	private	65	0	13	-4	0	4.17439	0
2008	2	private	57	0	14	-3	0	4.04305	0
2009	1	private	72	0	15	-2	0	4.27667	0
2009	2	private	61	0	16	-1	0	4.11087	0
2010	1	private	88	0	17	0	0	4.47734	0
2010	2	private	71	1	18	1	18	4.26268	1
2011	1	private	71	1	19	2	19	4.26268	2
2011	2	private	73	1	20	3	20	4.29046	3
2012	1	private	64	1	21	4	21	4.15888	4
2012	2	private	47	1	22	5	22	3.85015	5
2013	1	private	75	1	23	6	23	4.31749	6
2013	2	private	66	1	24	7	24	4.18966	7
2014	1	private	46	1	25	8	25	3.82864	8
2014	2	private	51	1	26	9	26	3.93183	9
2015	1	private	46	1	27	10	27	3.82864	10
2002	1	public	30	0	1	-16	0	3.4012	0
2002	2	public	33	0	2	-15	0	3.49651	0
2003	1	public	36	0	3	-14	0	3.58352	0
2003	2	public	27	0	4	-13	0	3.29584	0
2004	1	public	27	0	5	-12	0	3.29584	0
2004	2	public	33	0	6	-11	0	3.49651	0
2005	1	public	30	0	7	-10	0	3.4012	0
2005	2	public	25	0	8	-9	0	3.21888	0
2006	1	public	23	0	9	-8	0	3.13549	0
2006	2	public	36	0	10	-7	0	3.58352	0
2007	1	public	16	0	11	-6	0	2.77259	0
2007	2	public	37	0	12	-5	0	3.61092	0
2008	1	public	26	0	13	-4	0	3.2581	0
2008	2	public	29	0	14	-3	0	3.3673	0
2009	1	public	25	0	15	-2	0	3.21888	0
2009	2	public	22	0	16	-1	0	3.09104	0
2010	1	public	25	0	17	0	0	3.21888	0
2010	2	public	26	1	18	1	18	3.2581	1
2011	1	public	30	1	19	2	19	3.4012	2
2011	2	public	28	1	20	3	20	3.33221	3
2012	1	public	31	1	21	4	21	3.43399	4
2012	2	public	23	1	22	5	22	3.13549	5
2013	1	public	19	1	23	6	23	2.94444	6
2013	2	public	34	1	24	7	24	3.52636	7
2014	1	public	19	1	25	8	25	2.94444	8
2014	2	public	21	1	26	9	26	3.04452	9
2015	1	public	33	1	27	10	27	3.49651	10
